# Supplementary material for: Intention and Attitude to Accept a Pertussis Cocooning Vaccination among Chinese Children’s Guardians: A Cross-Sectional Survey
Source: Int J Environ Res Public Health. 2022 Dec 5;19(23):16282. doi: 10.3390/ijerph192316282 (PMC9740915; doi:10.3390/ijerph192316282)
Supplement: Supplementary file 1 [file ijerph-19-16282-s001.zip]

Archive with 1 entries (1 files):
- ijerph-2055042-supplementary.pdf
